# Supplementary material for: Conceptualizing the Contextual Dynamics of Safety Climate and Safety Culture Research: A Comparative Scientometric Analysis
Source: Int J Environ Res Public Health. 2022 Jan 12;19(2):813. doi: 10.3390/ijerph19020813 (PMC8775979; doi:10.3390/ijerph19020813)
Supplement: Supplementary file 1 [file ijerph-19-00813-s001.zip]

Archive with 1 entries (1 files):
- ijerph-1458155-supplementary.pdf
